# Supplementary material for: Association between cognitive frailty and falls among older community dwellers in China: A Chinese longitudinal healthy longevity survey-based study
Source: Front Aging Neurosci. 2023 Jan 13;14:1048961. doi: 10.3389/fnagi.2022.1048961 (PMC9880264; doi:10.3389/fnagi.2022.1048961)
Supplement: Supplementary file 1 [file Table_1.XLSX]

## Sheet: Supplementary material
Deficits included in frailty index(FI)
No.	Variables	Values
1	Self-reported health	very good=0; good=0.25; average=0.5; bad=0.75; very bad=1
2	Feel fearful or anxious	always=1; often=0.75; sometimes=0.5; seldom=0.25; never=0
3	Feel useless because of age	always=1; often=0.75; sometimes=0.5; seldom=0.25; never=0
4	Look on the bright side of things	always=0; often=0.25; sometimes=0.5; seldom=0.75; never=1
5	Keep my belongings neat and clean	always=0; often=0.25; sometimes=0.5; seldom=0.75; never=1
6	Make own decisions	always=0; often=0.25; sometimes=0.5; seldom=0.75; never=1
7	Bathing	without assistance=0; assistance with 1 body part=0.5; assistance with >1 body part=1
8	Dressing	without assistance=0; some assistance=0.5; unable to dress without assistance=1
9	Use of toilet	without assistance=0; some assistance=0.5; unable to use toilet without assistance=1
10	Indoor activities	without assistance=0; some assistance=0.5; a lot of assistance=1
11	Continence	able=0; occasional incontinence=0.5; frequent incontinence=
12	Feeding	without assistance=0; some assistance=0.5; a lot of assistance=1
13	Housework at present	almost every day=0; not daily, but at least once a week=0.5; not weekly, but at least once a month=0.5; not monthly, but sometimes=0.5; never=1
14	Visual function	can see and distinguish the break in the circle=0; can see but not distinguish the break in the circle=0.33; cannot see=0.67; blind=1
15	Hearing ability	can hear without a hearing aid=0; can hear with a hearing aid=0.33; partly deaf, despite using a hearing aid=0.67; deaf=1
16	Cardiac rhythm	regular=0; irregular=1
17	Hand behind neck	right hand=0.5; left hand=0.5; both hands=0; neither hand=1
18	Hand behind lower back	right hand=0.5; left hand=0.5; both hands=0; neither hand=1
19	Able to stand up from sitting	yes, without using hands=0; yes, using hands=0.5; no=1
20	Able to pick up a book from the floor	yes, standing=0; yes, sitting=0.5; no=1
21	Able to use chopsticks to eat	yes=0; no=1
22	Number of steps used to turn around a 360 degree turn without help	≤4=0; >4=0.5; cannot turn around=1
23	Number of times suffering from serious illness in the past two years	0=0; 1=1; >1=2
24	Hypertension	yes=1; no=0
25	Diabetes	yes=1; no=0
26	Heart disease	yes=1; no=0
27	Stroke or cerebrovascular disease	yes=1; no=0
28	Bronchitis, emphysema, pneumonia, asthma	yes=1; no=0
29	Tuberculosis	yes=1; no=0
30	Cancer	yes=1; no=0
31	Gastric or duodenal ulcer	yes=1; no=0
32	Parkinson’s disease	yes=1; no=0
33	Bedsores	yes=1; no=0
34	Dementia	yes=1; no=0
35	Interviewer rated-­health	surprisingly healthy=0; relatively healthy=0.33; moderately unhealthy=0.67; very unhealthy=1
